# Supplementary material for: PIM1 phosphorylation of the androgen receptor and 14-3-3 ζ regulates gene transcription in prostate cancer
Source: Commun Biol. 2021 Oct 25;4:1221. doi: 10.1038/s42003-021-02723-9 (PMC8546101; doi:10.1038/s42003-021-02723-9)
Supplement: Supplementary file 5 — Supplementary Data 2 [file 42003_2021_2723_MOESM5_ESM.xlsx]

## Sheet: Fig 1B
	- PIM1		+ PIM1
S28			50000000	50000000
S99			900000	800000
S63+T69			9000000	10000000
T69	800000		7000000	9000000
S45	3000000	2000000	60000000	60000000
S64	40000000	40000000	300000000	300000000

## Sheet: Fig 1C
		siNT				siYWHAZ
cFBS		0.88112	0.965036	0.951046	1.2028	0.839162	0.629368	0.545452	0.937062
cFBS+10 nM R1881		30.5594	32.4196	31.972	37.4545	13.8741	14.8391	14.4056	14.4336

## Sheet: Fig 4A
		VO			PIM1
DYNC1I1		1	1	1	1.724	1.243	1.36
MMP7		1	1	1	1.983	1.772	1.575
MMP10		1	1	1	2.116	1.299	1.292
COL4A6		1	1	1	1.428	1.406	1.152
TLL2		1	1	1	1.843	1.742	1.551

## Sheet: Fig 4B
		PIM1 veh			PIM1 7.5 uM SGI1776
DYNC1I1		1	1	1	1.017	0.98	0.938
MMP7		1	1	1	0.481	0.476	0.524
MMP10		1	1	1	0.741	0.671	0.762
COL4A6		1	1	1	0.772	0.645	0.965
TLL2		1	1	1	0.694	0.548	0.797

## Sheet: Fig 4C
LAPC4		Veh			SGI1776
DYNC1I1		1	1	1	0.283	0.364	0.311
MMP7		1	1	1	0.589	1.732	0.361
MMP10		1	1	1	0.632	0.754	0.453
COL4A6		1	1	1	0.604	0.467	0.437
TLL2		1	1	1	0.831	0.747	0.632
22RV1		Veh			SGI1776
DYNC1I1		1	0.0516	3	0.373	0.0408	3
MMP7		1	0.1937	3	0.275	0.1994	3
MMP10		1	0.0743	3	2.861	0.1638	3
COL4A6		1	0.1032	3	0.313	0.0276	3
TLL2		1	0.1386	3	0.405	0.0562	3

## Sheet: Fig 4D
Vector	PIM1
44	136
46	149
80	162

## Sheet: Fig 4E
Vector	PIM1
0	8
0	8
1	14

## Sheet: Fig 5A
		PIM1 siNT				PIM1 siYWHAZ
YWHAZ		1	1	1	1	0.03	0.013	0.028	0.025
		PIM1 siNT				PIM1 siYWHAZ
DYNC1I1		1	1	1	1	0.871	0.377	0.613	0.838
MMP7		1	1	1	1	0.105	0.037	0.078	0.068
MMP10		1	1	1	1	0.773	0.344	0.917	0.757
COL4A6		1	1	1	1	0.704	0.152	0.539	0.442
TLL2		1	1	1	1	0.851	0.531	0.926	0.994

## Sheet: Fig 5B
		PIM1 siNT			PIM1 siAR
AR		1	1	1	0.039	0.032	0.029
		PIM1 siNT			PIM1 siAR
DYNC1I1		1	1	1	0.864	1.607	1.292
MMP7		1	1	1	0.42	0.158	0.147
MMP10		1	1	1	3.778	3.923	2.627
COL4A6		1	1	1	0.328	0.244	0.146
TLL2		1	1	1	4.15	15.982	21.161

## Sheet: Fig 5C
		PIM1 cFBS			PIM1 cFBS R1881
DYNC1I1		1	1	1	1.607	1.378	1.289
MMP7		1	1	1	1.282	1.338	1.039
MMP10		1	1	1	0.449	0.46	0.301
COL4A6		1	1	1	1.9	1.624	1.8
TLL2		1	1	1	0.612	0.843	0.601

[truncated: 6 more sheets: Fig 5D, Fig 6B, Fig 6C, Fig 6D, Fig 8A, Fig 8B]
